# Supplementary material for: Comparative Microscopic, Transcriptome and IAA Content Analyses Reveal the Stem Growth Variations in Two Cultivars Ilex verticillata
Source: Plants (Basel). 2023 May 10;12(10):1941. doi: 10.3390/plants12101941 (PMC10220661; doi:10.3390/plants12101941)
Supplement: Supplementary file 1 [file plants-12-01941-s001.zip]

Archive with 1 entries (1 files):
- plants-2365620-supplementary.pdf
